# Supplementary material for: Multi-Effects of Acute Salinity Stress on Osmoregulation, Physiological Metabolism, Antioxidant Capacity, Immunity, and Apoptosis in Macrobrachium rosenbergii
Source: Antioxidants (Basel). 2023 Oct 7;12(10):1836. doi: 10.3390/antiox12101836 (PMC10604327; doi:10.3390/antiox12101836)
Supplement: Supplementary file 1 [file antioxidants-12-01836-s001.zip]

Archive with 2 entries (1 files):
- antioxidants-2618792-supplementary/
- antioxidants-2618792-supplementary/Table S1.xls
