# Supplementary material for: Multi-Effects of Acute Salinity Stress on Osmoregulation, Physiological Metabolism, Antioxidant Capacity, Immunity, and Apoptosis in Macrobrachium rosenbergii
Source: Antioxidants (Basel). 2023 Oct 7;12(10):1836. doi: 10.3390/antiox12101836 (PMC10604327; doi:10.3390/antiox12101836)
Supplement: Supplementary file 1 [file antioxidants-12-01836-s001.zip › antioxidants-2618792-supplementary/Table S1.xls]

## Sheet: Sheet1
Table S1. qRT-PCR primers used in the study.
Primer name	Forword primer (5′–3′）	Reverse primer (5′–3′）	Product size (bp)	Accession Number
qMrCaspase3	TGAGGCACTGGTCTTGTCCAGAAT	GGCACTTGCATTGACTGCTGGATT	187	HQ668093.1
qMrCaspase8	ACATCTTGAAGGCAGCGAGT	CTTCCTCGTCGAGAACCTTG	149	/
qMrNF-κB	AGATGCCGAGGAGGTATGGA	GCGTCGTTGAAATGCGATGT	126	Reference [33]
qMrCyc	TGGGTGACGTAGAAAAGGGC	TGCCTTGTTAGCGTCAGTGT	164	Reference [34] KU745282.1
qMrBok	CGCCACAGTAGGAGAGAAGG	TGAAAACGGCAATGGACATA	121	Reference [32] HG530759.1
qMrP53	ATTTGGTTGAACAGGGTT	ATGGCATAGTCTGGAAAGG	105	AMW91024.1
qMrβ-actin	GTCGTGACTTGACCGATTACCT	ATCTCCTGCTCGAAGTCCAATG	136	AY626840.1
